# Supplementary material for: Systematic Mining of Bioactive Compounds for Wound Healing From Cayratia Japonica Exosome-Like Nanovesicles: A Workflow Combining LC-MS and DeepSeek Models
Source: JMIR Bioinform Biotechnol. 2026 Jan 8;7:e80539. doi: 10.2196/80539 (PMC12784863; doi:10.2196/80539)
Supplement: Multimedia Appendix 3 [file bioinform-v7-e80539-s003.xlsx]

## Sheet: Sheet2
Compounds	Function of compounds	Classification	Possibility
Citric acid	Citric acid is a common organic acid with several primary functions: it acts as an acidity regulator, adjusting the acidity of food and beverages to enhance palatability; it serves as a natural preservative, extending the shelf life of food products; it functions as a metal cleaning agent in industrial applications, dissolving metal oxides; and it is employed in cosmetics as a pH adjuster and ant…	Organic acids, Antioxidant	Wound healing：✔️Tissue regeneration：❌ Antioxidant：✔️ Anti-cell damage：?
Baicalin	Baicalin is a flavonoid compound exhibiting multiple functions including anti-inflammatory, antibacterial, antiviral, antioxidant, hepatoprotective and cholagogue, hypolipidemic, and neuroprotective properties.	Flavonoids, Anti-inflammation, Antioxidant	Wound healing：❌ Tissue regeneration：❌ Antioxidant：✔️ Anti-cell damage：❌
Ferulic acid	Ferulic acid possesses antioxidant, anti-inflammatory, antibacterial, sun-protective and immune-modulating properties. It also inhibits tyrosinase activity to brighten the complexion, protects cardiovascular health and improves liver function.	Antioxidant, Anti-inflammation, Organic compounds, Phenols, Organic acids	Wound healing：❌ Tissue regeneration：❌ Antioxidant：✔️ Anti-cell damage：?
Glucaric acid	The principal characteristics and functions of glucaric acid include: possessing certain antioxidant properties; inhibiting the activity of certain glycosidases; contributing to a degree to reducing the production of harmful metabolites within the body; and being applicable in organic synthesis, with potential applications in pharmaceuticals, cosmetics, and other fields.	Organic compounds, Organic acids, Antioxidant	Wound healing：❌ Tissue regeneration：❌ Antioxidant：✔️ Anti-cell damage：?
8'-apo-beta-carotenol	8'-Apo-β-carotenol, also known as 8'-Apo-β-carotenol, is a carotenoid. It possesses antioxidant properties, aiding in the elimination of excess free radicals within the body and reducing oxidative stress damage to cells, thereby contributing to the maintenance of normal cellular function and health. It also exhibits certain colouring properties and can be utilised as a natural pigment in industri…	Alcohols, Antioxidant, Anti-cell damage	Wound healing：❌ Tissue regeneration：❌ Antioxidant：✔️ Anti-cell damage：✔️
Soyasaponin I	Soyasaponin I, also known as soy saponin I, possesses multiple functions, primarily including cholesterol reduction, anti-inflammatory effects, antioxidant properties, immune regulation, and antitumour activity.	Anti-inflammation, Antioxidant	Wound healing：❌ Tissue regeneration：❌ Antioxidant：✔️ Anti-cell damage：?
4-Hydroxybenzyl alcohol	4-Hydroxybenzyl alcohol possesses antioxidant and antibacterial properties. In the pharmaceutical sector, it serves as an intermediate for synthesising medicinal compounds; within cosmetics, it functions as both a preservative and an antioxidant agent.	Alcohols, Antioxidant	Wound healing：❌ Tissue regeneration：❌ Antioxidant：✔️ Anti-cell damage：?
Herbacetin	Herbacetin possesses multiple functions including antioxidant, anti-inflammatory, anti-tumour, and neuroprotective properties. It scavenges free radicals, mitigates inflammatory responses, inhibits tumour cell growth and metastasis, and reduces neuronal cell damage and apoptosis within the nervous system.	Antioxidant, Anti-inflammation, Anti-cell damage, Anti-cellular damage	Wound healing：❌ Tissue regeneration：? Antioxidant：✔️ Anti-cell damage：✔️
Isovanillic acid	Isovanillic acid possesses antioxidant and anti-inflammatory properties, whilst also demonstrating potential antibacterial and neuroprotective effects in certain studies.	Antioxidant, Anti-inflammation, Organic acids, Phenols, Organic compounds	Wound healing：❌ Tissue regeneration：❌ Antioxidant：✔️ Anti-cell damage：?
Gingerol	Gingerol possesses multiple characteristics and primary functions. It exhibits antioxidant properties, capable of eliminating free radicals within the body; demonstrates anti-inflammatory effects, alleviating inflammation; promotes digestion and enhances gastrointestinal motility; and exhibits certain analgesic and antibacterial properties. Furthermore, it assists in elevating body temperature an…	Antioxidant, Anti-inflammation	Wound healing：❌ Tissue regeneration：❌ Antioxidant：✔️ Anti-cell damage：?
Naringenin	Naringenin possesses antioxidant, anti-inflammatory, antibacterial, hypolipidemic, and anticancer properties, whilst also improving insulin resistance.	Flavonoids, Antioxidant, Anti-inflammation	Wound healing：❌ Tissue regeneration：❌ Antioxidant：✔️ Anti-cell damage：?
Xanthurenic acid	Xanthurenic acid is a metabolite of tryptophan, involved in regulating nervous system function, possessing antioxidant activity, and associated with physiological processes including reproduction.	Organic acids, Antioxidant	Wound healing：❌ Tissue regeneration：❌ Antioxidant：✔️ Anti-cell damage：?
Homoplantaginin	Homoplantaginin possesses multiple functions including antioxidant, anti-inflammatory, antitumour, antibacterial, and neuroprotective properties. Regarding its antioxidant properties, it scavenges free radicals, thereby reducing oxidative stress damage to cells. Its anti-inflammatory action inhibits the release of inflammatory mediators, mitigating inflammatory responses. In the context of antitu…	Antioxidant, Anti-inflammation, Cell proliferation	Wound healing：❌ Tissue regeneration：❌ Antioxidant：✔️ Anti-cell damage：✔️
Hispidulin	Hispidulin (a high-potency saponin) possesses anti-inflammatory, antioxidant, anti-tumour, and neuroprotective properties. It inhibits the release of inflammatory mediators to alleviate inflammatory responses; scavenges free radicals to reduce oxidative damage; suppresses proliferation and induces apoptosis in various tumour cells; and enhances neuronal function while mitigating neuronal injury.	Anti-inflammation, Antioxidant, Anti-cell damage	Wound healing：❌ Tissue regeneration：? Antioxidant：✔️ Anti-cell damage：✔️
L-Isoleucic acid	L-Isoleucine (note: the term “L-Isoleucic acid” may be erroneous; it is presumed to refer to L-Isoleucine) is an essential amino acid whose primary functions include: participating in protein synthesis to maintain normal bodily growth, development, and tissue repair; regulating blood glucose levels to provide energy for the body; aiding in muscle tissue repair, promoting muscle growth and recover…	Amino acids	Wound healing、Tissue regeneration：✔️ Antioxidant：❌ Anti-cell damage：?
rhodioloside	Rhodioloside possesses functions including anti-fatigue, antioxidant, anti-hypoxic, immune regulation, and neuroprotection. It enhances the body's adaptive capacity, alleviates feelings of fatigue, scavenges free radicals to shield cells from oxidative damage, strengthens immunity to combat disease, and protects nerve cells by reducing injury and death.	Organic compounds, Antioxidant, Anti-cell damage, Anti-cellular damage	Wound healing：❌ Tissue regeneration：? Antioxidant：✔️ Anti-cell damage：✔️
Tetramethylcurcumin	Tetramethylcurcumin possesses antioxidant, anti-inflammatory, anti-tumour, and neuroprotective properties. Its antioxidant capacity aids in scavenging free radicals within the body, thereby reducing oxidative stress damage. Its anti-inflammatory action regulates inflammation-related signalling pathways. In terms of anti-tumour effects, it inhibits tumour cell growth, proliferation, and metastasis…	Antioxidant, Anti-inflammation, Cell proliferation, Cell migration, Organic compounds	Wound healing：❌ Tissue regeneration：❌ Antioxidant：✔️ Anti-cell damage：✔️
Coniferaldehyde	Coniferaldehyde is a naturally occurring phenolic aldehyde compound possessing antioxidant and anti-inflammatory properties. It plays a role in plant growth and defence mechanisms, and also serves as an important intermediate in the synthesis of certain pharmaceuticals and bioactive molecules.	Organic compounds, Phenols, Antioxidant, Anti-inflammation	Wound healing：❌ Tissue regeneration：❌ Antioxidant：✔️ Anti-cell damage：?
Panthenol	Panthenol, also known as provitamin B5, primarily functions as a moisturiser. It penetrates deep into the skin's stratum corneum, increasing hyaluronic acid levels within the skin to enhance hydration, leaving the skin soft and smooth. It also possesses restorative properties, improving issues such as roughness, dryness, and itchiness while promoting skin repair and regeneration. It is commonly u…	Alcohols, Anti-cell damage, Cell proliferation	Wound healing：✔️ Tissue regeneration：✔️ Antioxidant：❌ Anti-cell damage：?
alpha-Curcumene	Alpha-curcumene possesses antibacterial, anti-inflammatory, antitumour, and antioxidant properties. It inhibits the growth of various microorganisms, alleviates inflammatory responses, induces tumour cell apoptosis, and scavenges free radicals to protect cells from oxidative damage.	Anti-inflammation, Antioxidant	Wound healing：❌ Tissue regeneration：❌ Antioxidant：✔️ Anti-cell damage：✔️
Senkyunolide	Senkyunolide possesses multiple functions, including neuroprotective effects that ameliorate cerebral ischaemia-reperfusion injury, alongside anti-inflammatory and antiplatelet aggregation properties.	Anti-inflammation, Anti-cell damage	Wound healing：❌ Tissue regeneration：❌ Antioxidant：? Anti-cell damage：✔️
Syringic acid	Syringic acid possesses antioxidant, anti-inflammatory, antibacterial, and anticancer properties, whilst also regulating glucose and lipid metabolism and protecting the liver and nervous system.	Antioxidant, Anti-inflammation, Organic compounds, Organic acids, Energy metabolism	Wound healing：❌ Tissue regeneration：❌ Antioxidant：✔️ Anti-cell damage：?
phenylglucoside	Phenylglucoside is a compound exhibiting broad biological activity, with primary functions including potential antioxidant effects that assist in scavenging free radicals within the body and reducing oxidative stress damage. It may also possess certain antibacterial capabilities, inhibiting the growth of certain bacteria. Furthermore, within plants, it may participate in physiological processes s…	Organic compounds, Antioxidant	Wound healing：❌ Tissue regeneration：❌ Antioxidant：✔️ Anti-cell damage：✔️
Eriodictyol	Eriodictyol is a natural flavonoid compound exhibiting multiple functions including antioxidant, anti-inflammatory, anti-tumour, cardiovascular protection, and neuroprotection. It scavenges free radicals, mitigates inflammatory responses, inhibits tumour cell growth and metastasis, reduces cardiovascular disease risk, and may also offer preventive and therapeutic effects against neurological diso…	Flavonoids, Antioxidant, Anti-inflammation	Wound healing：❌ Tissue regeneration：❌ Antioxidant：✔️ Anti-cell damage：?
Tryhistatin	Tryhistatin (histatin) is a class of small-molecule cationic peptides present in saliva, whose primary functions include inhibiting fungal growth (such as Candida albicans), promoting wound healing, and regulating immune responses.	Biomarker, Wound healing	Wound healing：✔️ Tissue regeneration：? Antioxidant：? Anti-cell damage：?
Isorhamnetin	Isorhamnetin possesses antioxidant, anti-inflammatory, anti-tumour, cardiovascular protective, and neuroprotective properties. It scavenges free radicals within the body, mitigates inflammatory responses, inhibits tumour cell growth and metastasis, reduces the risk of cardiovascular disease, and offers neuroprotective benefits.	Flavonoids, Antioxidant, Anti-inflammation	Wound healing：❌ Tissue regeneration：❌ Antioxidant：✔️ Anti-cell damage：?
Wogonoside	Wogonoside possesses multiple characteristics and functions, chiefly including: Antioxidant properties, capable of scavenging free radicals to mitigate oxidative stress damage; Anti-inflammatory effects, inhibiting the release of inflammatory mediators to regulate inflammatory responses; Antitumour activity, suppressing tumour cell growth, proliferation, and metastasis; Additionally, it exerts ne…	Antioxidant, Anti-inflammation, Cell proliferation, Cell migration	Wound healing：❌ Tissue regeneration：❌ Antioxidant：✔️ Anti-cell damage：✔️
Bakuchiol	Bakuchiol (Trichosanthes kirilowii extract) is a natural plant-derived compound possessing antioxidant, anti-inflammatory, and antibacterial properties. It regulates hair follicle growth, enhances skin appearance, stimulates collagen production, and diminishes the visibility of wrinkles and fine lines.	Antioxidant, Anti-inflammation, Phenols, Organic compounds	Wound healing：? Tissue regeneration：? Antioxidant：✔️ Anti-cell damage：?
4-Vinylresorcinol	4 - Vinylresorcinol possesses antioxidant and skin-brightening properties. It inhibits tyrosinase activity, thereby reducing melanin formation to achieve a skin-brightening effect; simultaneously, it effectively scavenges free radicals, protecting cells from oxidative damage.	Organic compounds, Phenols, Antioxidant, Anti-cell damage	Wound healing：❌ Tissue regeneration：❌ Antioxidant：✔️ Anti-cell damage：✔️
Aloesin	Aloesin possesses antioxidant and anti-inflammatory properties, and inhibits tyrosinase activity to brighten the complexion. Within skincare, it is frequently employed to address dull skin and diminish pigmentation. Additionally, it may exert certain regulatory effects upon the immune system.	Antioxidant, Anti-inflammation	Wound healing：❌ Tissue regeneration：❌ Antioxidant：✔️ Anti-cell damage：?
Homoveratric acid	Homoveratric acid is an organic compound serving as a vital intermediate in pharmaceutical synthesis, utilised in the production of certain medicinal compounds. Its biological activity encompasses antioxidant properties, enabling it to neutralise free radicals within the body and counteract oxidative stress. Furthermore, it exhibits anti-inflammatory effects by inhibiting the production and relea…	Organic compounds, Antioxidant, Anti-inflammation	Wound healing：❌ Tissue regeneration：❌ Antioxidant：✔️ Anti-cell damage：?
Rutin	Rutin, also known as rutin, possesses primary functions including antioxidant and anti-inflammatory properties. It maintains vascular resilience, reduces vascular permeability and fragility, and exhibits certain antiviral and anticancer effects.	Flavonoids, Antioxidant, Anti-inflammation	Wound healing：❌ Tissue regeneration：❌ Antioxidant：✔️ Anti-cell damage：?
Psoralidin	The compound name ‘Psoralidin’ is provided without accompanying reference text detailing its characteristics and primary functions, rendering an accurate response impossible. Psoralidin generally exhibits potential functions including antitumour, anti-inflammatory, and antioxidant properties.	Organic compounds, Antioxidant, Anti-inflammation	Wound healing：? Tissue regeneration：? Antioxidant：✔️ Anti-cell damage：?
Oleuropein	Oleuropein possesses antioxidant, anti-inflammatory, antibacterial, blood pressure-lowering, cardiovascular protective, and neuroprotective properties.	Antioxidant, Anti-inflammation, Organic compounds, Phenols, Flavonoids	Wound healing：❌ Tissue regeneration：❌ Antioxidant：✔️ Anti-cell damage：?
Pinocembrin	Pinocembrin is a natural flavonoid compound exhibiting multiple functions including antioxidant, anti-inflammatory, antibacterial, neuroprotective, and cardiovascular protective properties. Its antioxidant action scavenges free radicals, thereby reducing oxidative stress damage; its anti-inflammatory effect inhibits the production of inflammatory mediators; its antibacterial activity suppresses m…	Flavonoids, Antioxidant, Anti-inflammation, Anti-cell damage	Wound healing：❌ Tissue regeneration：❌ Antioxidant：✔️ Anti-cell damage：✔️
usnic acid	Usnic acid possesses multiple functions including antibacterial, anti-inflammatory, antitumour, antioxidant, and antiparasitic properties. It inhibits Gram-positive bacteria and Mycobacterium tuberculosis; alleviates inflammatory responses; induces tumour cell apoptosis; scavenges free radicals; and exerts inhibitory effects on certain parasites.	Organic compounds, Anti-inflammation, Antioxidant	Wound healing：❌ Tissue regeneration：❌ Antioxidant：✔️ Anti-cell damage：?
Atractylenolide III	Atractylenolide III (Baizhu lactone III) possesses anti-inflammatory, anti-tumour, neuroprotective, and liver function-enhancing properties. It regulates the release of inflammatory mediators to mitigate inflammatory responses; inhibits tumour cell proliferation, induces apoptosis, and suppresses metastasis; reduces neuronal cell damage and enhances neural function; and improves hepatic pathologi…	Anti-inflammation, Cell proliferation	Wound healing：❌ Tissue regeneration：❌ Antioxidant：❌ Anti-cell damage：✔️
5,7-Dihydroxyflavone	5,7-Dihydroxyflavone possesses antioxidant, anti-inflammatory, anti-tumour, and neuroprotective properties. It scavenges free radicals, suppresses the production of inflammatory mediators, induces tumour cell apoptosis, and safeguards nerve cells.	Flavonoids, Antioxidant, Anti-inflammation	Wound healing：❌ Tissue regeneration：❌ Antioxidant：✔️ Anti-cell damage：✔️
Salvianolic acid C	Salvianolic acid C possesses antioxidant, antiplatelet aggregation, cardiovascular protective, and anti-liver fibrosis properties. It scavenges free radicals, inhibits platelet activation and aggregation, reduces vascular endothelial damage, and alleviates liver inflammation and fibrosis.	Antioxidant, Anti-inflammation, Organic compounds, Phenols	Wound healing：❌ Tissue regeneration：❌ Antioxidant：✔️ Anti-cell damage：✔️
Pipericine	Pipericine generally refers to piperine, which possesses multiple characteristics and functions: - Flavouring: Imparts a pungent taste and distinctive flavour to food. - Aids digestion: Stimulates gastrointestinal motility and increases secretion of digestive juices. - Enhances bioavailability: Improves absorption of certain nutrients and medicinal compounds.- 可能具有Antioxidant、Anti-inflammation和神经…	Organic compounds, Alkaloids, Antioxidant, Anti-inflammation	Wound healing：❌ Tissue regeneration：❌ Antioxidant：✔️ Anti-cell damage：?
Saikosaponin B1	Saikosaponin B1 possesses hepatoprotective, anti-inflammatory, antitumour, and immunomodulatory functions. It mitigates chemically induced liver damage, inhibits the release of inflammatory mediators, induces tumour cell apoptosis, and enhances the activity of immune cells.	Anti-inflammation, Anti-cell damage	Wound healing：❌ Tissue regeneration：❌ Antioxidant：? Anti-cell damage：✔️
Rhoifolin	Rhoifolin, also known as wild lacquer tree glycoside, possesses multiple functions including antioxidant, anti-inflammatory, antibacterial, antitumour, hypoglycaemic, and hypolipidemic properties. It can eliminate excess free radicals within the body, alleviate inflammatory responses, inhibit bacterial growth, induce tumour cell apoptosis, and regulate blood glucose and lipid levels.	Flavonoids, Antioxidant, Anti-inflammation	Wound healing：❌ Tissue regeneration：❌ Antioxidant：✔️ Anti-cell damage：?
Ellagic acid	Ellagic acid possesses antioxidant, anti-cancer, antibacterial, and anti-inflammatory properties. It eliminates free radicals within the body, thereby reducing oxidative damage; inhibits the growth and spread of cancer cells; suppresses various bacteria and viruses; and alleviates inflammatory responses	Antioxidant, Anti-inflammation, Organic compounds, Phenols, Organic acids	Wound healing：❌ Tissue regeneration：❌ Antioxidant：✔️ Anti-cell damage：✔️
Astilbin	Astilbin possesses anti-inflammatory, antioxidant, anti-allergic, hepatoprotective, and glucose-lipid metabolism-regulating properties. Its anti-inflammatory action inhibits the production of inflammatory mediators; its antioxidant capacity scavenges free radicals; its anti-allergic effect suppresses the release of allergic mediators; it mitigates liver damage and fibrosis; and it regulates blood…	Flavonoids, Anti-inflammation, Antioxidant, Energy metabolism, Anti-cell damage	Wound healing：❌ Tissue regeneration：? Antioxidant：✔️ Anti-cell damage：?
trans-Piceid	trans-Piceid, or trans-resveratrol glycoside, possesses multiple functions including antioxidant, anti-inflammatory, anti-thrombotic, cardiovascular protection, lipid regulation, anti-tumour, and neuroprotective properties.	Antioxidant, Anti-inflammation, Organic compounds	Wound healing：❌ Tissue regeneration：❌ Antioxidant：✔️ Anti-cell damage：?
(-)-Epigallocatechin	(-)-Epigallocatechin, also known as epigallocatechin gallate, possesses primary functions including antioxidant, anti-inflammatory, anti-cancer, cardiovascular disease prevention, and neuroprotective properties. It scavenges free radicals within the body, mitigates inflammatory responses, inhibits the growth and spread of cancer cells, reduces cholesterol and blood pressure, improves vascular fun…	Antioxidant, Anti-inflammation, Anti-cell damage	Wound healing：❌ Tissue regeneration：❌ Antioxidant：✔️ Anti-cell damage：✔️
